# Supplementary material for: Assessing the Phenotype of a Homologous Recombination Deficiency Using High Resolution Array-Based Comparative Genome Hybridization in Ovarian Cancer
Source: Int J Mol Sci. 2023 Dec 14;24(24):17467. doi: 10.3390/ijms242417467 (PMC10743768; doi:10.3390/ijms242417467)
Supplement: Supplementary file 1 [file ijms-24-17467-s001.zip]

Archive with 1 entries (1 files):
- ijms-2713624-supplementary.pdf
